# Supplementary material for: Job Satisfaction and Burnout in Croatian Physiotherapists
Source: Healthcare (Basel). 2022 May 13;10(5):905. doi: 10.3390/healthcare10050905 (PMC9140399; doi:10.3390/healthcare10050905)
Supplement: Supplementary file 1 [file healthcare-10-00905-s001.zip]

Archive with 1 entries (1 files):
- healthcare-1690085-supplementary.pdf
